# Supplementary material for: Green Labelled Rice Shows a Higher Nutritional and Physiochemical Quality Than Conventional Rice in China
Source: Foods. 2021 Apr 21;10(5):915. doi: 10.3390/foods10050915 (PMC8143485; doi:10.3390/foods10050915)
Supplement: Supplementary file 1 [file foods-10-00915-s001.zip]

Archive with 2 entries (2 files):
- foods-1187902-supplementary/GC-MS raw data.xlsx
- foods-1187902-supplementary/Supplemental data.pdf
