# Supplementary material for: Green Labelled Rice Shows a Higher Nutritional and Physiochemical Quality Than Conventional Rice in China
Source: Foods. 2021 Apr 21;10(5):915. doi: 10.3390/foods10050915 (PMC8143485; doi:10.3390/foods10050915)
Supplement: Supplementary file 1 [file foods-10-00915-s001.zip › foods-1187902-supplementary/GC-MS raw data.xlsx]

## Sheet: Sheet1
ID	L-Alanine	Lactic acid	Chrysanthemyl alcohol	1,3-Propanedio	L-Leucine	n-Butylamine	Oxalic acid	L-Isoleucine	Valine	Proline	Glycerol	Threonine	Glycine	L-Serine	Methionine	Malic acid	L-Aspartic acid	Benzoic acid	Aminobutyric acid	Glutamic acid	Phenylalanine	Asparagine	Erythritol	Ribitol	L-Glutamine	Citric acid	Fructose	Arabinitol	Mannose	D-Allose	D-Talose	Lysine	D-Mannitol	Tyrosine	D-Galactose	Gluconic acid	Palmictic acid	N-Acetyl-D-glucosamine	Scyllo-Inositol	Octane	Glucitol	Rhmnitol	Eicosyl isopropyl ether	9,12-Octadecadienoic acid	9-Octadecenoic acid	Stearic acid	D-Glucuronic acid	1-Monomyristin	Shikimic acid
GR1	0.020131	0.0876587	0.278825	0.687226	0.007	0.0420749	0.364713	0.03	0.00343578	0.0370295	0.333149	0.00108368	0.00896605	0.0212257	0.001	0.0985365	0.0239449	0.001535	0.0361879	0.0209393	0.934876	0.0192046	0.0419681	0.983297	0.0152017	0.0305209	0.126988	0.101306	0.0253564	0.0860282	0.181652	0.101058	0.0261845	0.0477784	0.0262331	0.00281709	4.01354	0.0309862	0.050648	0.0133915	0.00940847	0.011441	0.017902	4.26048	1.09433	1.3782	0.0284034	0.0312195	0.011317
GR2	0.073309	0.0813165	0.190005	0.377556	0.00748932	0.0261753	0.22439	0.034	0.0111224	0.0179463	0.376302	0.0089046	0.0826334	0.0580162	0.002	0.0897979	0.0190953	0.00127717	0.0365838	0.0554362	0.919384	0.0561594	0.0293762	0.421389	0.0546783	0.0850049	0.565033	0.504	0.0393863	0.443333	1.58594	0.0467109	0.124081	0.0473899	0.0512112	0.01105	3.16555	0.113967	0.0654587	0.0085772	0.0063518	0.00455169	0.0103568	3.7314	1.16663	1.76464	0.0382678	0.0365131	0.012
GR3	0.0659865	0.111198	0.507926	0.611046	0.0316261	0.0447679	0.870628	0.0354163	0.00565151	0.0542847	0.476718	0.00774672	0.0663077	0.073562	0.001	0.0655279	0.0466416	0.00398954	0.0281269	0.0420335	0.86644	0.0848831	0.0421151	1.20254	0.0272536	0.0718516	0.213411	0.125932	0.0243904	0.623249	1.00958	0.0456	0.57571	0.0331552	0.0485758	0.0157908	4.40257	0.0796834	0.0850264	0.0113657	0.0169788	0.00627773	0.00972184	9.00365	2.16125	1.59815	0.0437216	0.0375379	0.013
GR4	0.0610381	0.0838094	0.22393	0.471246	0.0104432	0.0241546	0.364948	0.0426667	0.00553208	0.0256678	0.501199	0.00331597	0.0395797	0.0394113	0.0015	0.0741913	0.0622407	0.003	0.0257039	0.0221969	0.7964	0.0395742	0.0350667	1.42025	0.0217532	0.0341715	0.196475	0.0916342	0.0385593	0.606932	0.795523	0.0558107	0.052614	0.0210945	0.0270373	0.0017851	2.81339	0.077004	0.0862561	0.0218393	0.0131251	0.00752494	0.00782057	5.88923	1.4274	1.18459	0.0459447	0.0456172	0.011
GR5	0.0273499	0.109952	0.286473	0.696149	0.0239506	0.0340433	0.359401	0.032	0.0025981	0.0263863	0.434046	0.00278131	0.0475612	0.0394388	0.0013	0.05	0.07	0.003	0.0225924	0.0276418	0.7984	0.0662447	0.048014	1.22832	0.0331703	0.0332718	0.233851	0.179483	0.0520542	0.189103	0.765879	0.104202	0.0685581	0.0290388	0.0973303	0.00432243	3.52033	0.0419305	0.0700894	0.0131773	0.00534377	0.0108396	0.00535309	8.16529	1.81431	1.10607	0.0493842	0.0448596	0.013
GR6	0.127061	0.303513	0.645124	0.6225	0.0321046	0.0792795	1.03593	0.0466667	0.0117182	0.0147811	0.41	0.00303541	0.0487528	0.0498203	0.0012	0.04	0.0384543	0.004	0.0184215	0.153123	0.89944	0.0513648	0.051	1.65001	0.0410302	0.030104	0.542193	0.319647	0.368413	0.24281	1.29126	0.0356	0.649039	0.0157065	0.0355108	0.0166996	7.13478	0.0514562	0.137282	0.0166147	0.0118693	0.00750241	0.0129674	9.53209	2.7958	1.57935	0.0638874	0.0525964	0.011
GR7	0.0487672	0.0576398	0.209681	0.466648	0.0286667	0.0244508	0.314962	0.0263333	0.0340017	0.0179873	0.453333	0.00125537	0.0684679	0.0393182	0.0014	0.078	0.0303185	0.00207686	0.017	0.0256376	0.9123	0.0437465	0.043	1.28498	0.0162122	0.0347448	0.168729	0.101492	0.404239	0.0177733	0.815372	0.0420508	0.0516341	0.0234971	0.00830788	0.00414702	3.48551	0.0761179	0.0928071	0.0188094	0.0114019	0.0100971	0.00100461	7.7556	1.76503	0.873288	0.0585217	0.0491473	0.012
GR8	0.177804	0.499359	0.713591	1.14938	0.0213333	0.0111136	1.2143	0.0346767	0.00859466	0.0421062	0.476667	0.00651611	0.135812	0.1353	0.0013	0.068	0.0655998	0.003	0.023	0.0959358	0.789	0.139832	0.045	1.75852	0.0605596	0.060786	0.580872	0.30558	0.285057	0.156202	0.945403	0.0479568	0.117361	0.037228	0.035	0.0141666	7.69691	0.0503271	0.12017	0.0234371	0.0151274	0.0216053	0.0154889	10.9976	2.29164	1.55977	0.0603365	0.0559665	0.006
GR9	0.093475	0.259465	0.528981	1.0908	0.0343333	0.0640883	0.378264	0.0383333	0.021146	0.0314426	0.38	0.0051026	0.0477412	0.0468657	0.0015	0.073	0.067971	0.002	0.024	0.0461855	0.996	0.0626563	0.041	1.54754	0.00472187	0.0563266	0.372161	0.222462	0.0674968	0.165785	0.816437	0.00490797	0.0123626	0.0192909	0.041	0.00174292	5.94488	0.045417	0.097167	0.0115511	0.0101529	0.0262136	0.00180915	10.7377	2.04351	1.41281	0.0244543	0.0505073	0.004
GR10	0.0696536	0.231373	0.554405	1.02122	0.0283333	0.023132	0.693882	0.0373333	0.0260777	0.0517412	0.376667	0.00408226	0.0933952	0.0915715	0.0016	0.08	0.0503244	0.003	0.025	0.148577	0.6513	0.0643585	0.039	1.37081	0.0389844	0.0291092	0.282232	0.173503	0.149355	0.310539	1.09629	0.0234433	0.157445	0.0963201	0.037	0.0174227	5.97003	0.0702776	0.0795735	0.0219019	0.0072444	0.0205721	0.0191219	11.8489	2.85326	1.5177	0.057941	0.0411911	0.005
CR1	0.0660678	0.0972891	0.235774	0.610252	0.0316667	0.0225348	0.348908	0.0146667	0.0116585	0.0276752	0.44	0.00365081	0.0606234	0.0189295	0.0012	0.0585828	0.0295589	0.004	0.019	0.0256694	0.78913	0.0485555	0.043	1.09344	0.00559689	0.053771	0.188222	0.116934	0.0177017	0.157025	0.535417	0.0432521	0.0464544	0.0275084	0.044	0.00306059	2.70774	0.0604611	0.111409	0.0130278	0.0123685	0.00832281	0.00512688	5.25358	1.20641	1.02748	0.0534485	0.0588583	0.013
CR2	0.054346	0.136078	0.404323	0.843643	0.022	0.0464973	0.685248	0.0207	0.00423408	0.023811	0.446667	0.0118878	0.0998699	0.0242118	0.0013	0.060741	0.0424168	0.002	0.018	0.0319927	0.68942	0.0666731	0.044	1.12091	0.00414117	0.0671744	0.386459	0.150928	0.264503	0.39045	1.09585	0.0316819	0.0877194	0.0424673	0.021	0.00335686	5.33075	0.0978078	0.181761	0.0199604	0.0189039	0.0154651	0.0251679	8.97046	1.56192	1.32589	0.0482976	0.0815752	0.015
CR3	0.0705306	0.155682	0.369969	0.790669	0.0286667	0.0309207	0.746153	0.00993316	0.0143997	0.0233251	0.443333	0.00833021	0.0642953	0.01821	0.0014	0.075	0.0585506	0.003	0.026	0.027988	0.8943	0.0513798	0.036	0.953742	0.00627938	0.0566735	0.214897	0.123086	0.501231	0.0328784	0.595975	0.0412562	0.061894	0.0306108	0.037	0.00547472	4.23916	0.0683535	0.143752	0.0220062	0.0159572	0.0158018	0.00237573	5.62534	1.08911	1.95959	0.0194798	0.0417217	0.006
CR4	0.0450213	0.101835	0.478766	0.600495	0.0273333	0.0171422	0.520199	0.0203333	0.00278848	0.0162501	0.486667	0.00908568	0.0586085	0.0241337	0.0016	0.0881332	0.0525988	0.0021	0.021	0.0230794	0.631	0.0420976	0.043	1.32144	0.00626869	0.0485537	0.202446	0.0939704	0.281711	0.0780417	0.689551	0.0154244	0.0475828	0.0139736	0.049	0.00338807	4.00297	0.0755055	0.130894	0.0197484	0.0158196	0.0175548	0.0113127	7.79351	1.88192	1.55973	0.0441671	0.0545654	0.004
CR5	0.10327	0.084063	0.394077	0.522143	0.0266667	0.032108	0.398193	0.0186667	0.0271903	0.0107043	0.393333	0.00485836	0.145735	0.0114398	0.0014	0.0887556	0.0390019	0.0023	0.026	0.0351971	0.894	0.0467881	0.051	0.750351	0.00874357	0.0250566	1.00555	0.916102	0.59886	0.880786	1.5455	0.03	0.00901848	0.0275788	0.051	0.00452408	2.69139	0.0669578	0.156676	0.00600287	0.0107331	0.0074938	0.0120132	6.22709	1.79126	0.862087	0.0290306	0.0637458	0.003
CR6	0.0204606	0.10749	0.482476	0.914164	0.0273333	0.0184539	0.387953	0.00454005	0.0304197	0.0149467	0.42	0.00865215	0.0441983	0.0300103	0.0013	0.0955498	0.0537908	0.0023	0.026	0.0322876	0.6561	0.0343557	0.046	1.04083	0.00134004	0.0491525	0.309261	0.18579	0.239405	0.187858	0.827097	0.034	0.131323	0.0214128	0.074	0.0125879	2.98567	0.0807525	0.169315	0.0112764	0.0116059	0.0114042	0.000436741	4.54574	0.941858	1.01844	0.0379186	0.0541174	0.015
CR7	0.0220622	0.0808607	0.384389	0.731207	0.034	0.0205134	0.370556	0.0106667	0.0248305	0.0142069	0.456667	0.00497994	0.0369196	0.0229321	0.0014	0.088	0.0467434	0.0031	0.024	0.0229418	0.789	0.0373083	0.044	1.06647	0.00355533	0.0521613	0.301872	0.169379	0.328617	0.0521063	0.974522	0.037129	0.13316	0.0227796	0.031	0.00862906	3.09527	0.0692888	0.0861502	0.0121073	0.0139801	0.00987644	0.00148391	6.52865	1.62855	1.15211	0.0529972	0.0494253	0.013
CR8	0.0591268	0.0926275	0.665595	0.853857	0.0243333	0.0133795	0.307735	0.0176472	0.0439775	0.0237061	0.463333	0.00718467	0.0397996	0.0446887	0.0015	0.0513607	0.0651195	0.0033	0.025	0.0483794	0.7956	0.0518591	0.04	1.22117	0.0327986	0.062388	0.648541	0.303755	0.280331	2.66044	0.990444	0.0712798	0.0735781	0.0698488	0.044	0.0052278	2.86611	0.0502489	0.173303	0.0264131	0.0110692	0.00695366	0.0027574	6.43958	1.31686	1.11444	0.0253325	0.0570949	0.012
CR9	0.0318294	0.174637	0.584161	0.647963	0.045	0.0287642	0.73081	0.0187969	0.0111021	0.0220983	0.446667	0.00290673	0.0534807	0.0258987	0.0015	0.0427037	0.0409436	0.0024	0.024	0.0256534	0.8941	0.0234807	0.054	0.996655	0.00191959	0.0504553	0.252365	0.218902	0.254491	0.757521	0.134443	0.0191462	0.0538844	0.0278064	0.033	0.00332682	3.93037	0.0751742	0.153834	0.0261796	0.0162668	0.0123567	0.000547363	7.86739	1.53792	1.64775	0.0587768	0.0616392	0.011
CR10	0.0248463	0.0652071	0.496033	0.735842	0.0276667	0.0225399	0.369258	0.00734693	0.0148935	0.0153915	0.42	0.00261061	0.0332906	0.0268698	0.0012	0.0739976	0.0329599	0.0019	0.021	0.0237711	0.7951	0.0316695	0.039	0.727132	0.0091803	0.0486133	0.271501	0.131174	0.431779	1.0961	0.204559	0.0230501	0.0658141	0.0232997	0.051	0.00564325	2.84919	0.0674849	0.114501	0.0234294	0.0108836	0.00734734	0.00497934	5.92098	1.49776	1.11179	0.0525814	0.038461	0.016
[truncated: 13 more columns]
